# Supplementary material for: The Value of Whole-Genome Sequencing for Mitochondrial DNA Population Studies: Strategies and Criteria for Extracting High-Quality Mitogenome Haplotypes
Source: Int J Mol Sci. 2022 Feb 17;23(4):2244. doi: 10.3390/ijms23042244 (PMC8876724; doi:10.3390/ijms23042244)
Supplement: Supplementary file 1 [file ijms-23-02244-s001.zip]

Archive with 1 entries (1 files):
- ijms-1575005-supplementary.xlsx
